# Supplementary material for: Transient acid treatment cannot induce neonatal somatic cells to become pluripotent stem cells
Source: F1000Res. 2014 May 8;3:102. [Version 1] doi: 10.12688/f1000research.4092.1 (PMC4032108; doi:10.12688/f1000research.4092.1)
Supplement: Dataset 1 and 2. qPCR results of CD45+ splenocytes/ lung fibroblasts. — qPCR data were generated using Viia7 real-time PCR system software. Ct: Threshold cycle number where florescence signal of each sample reached threshold level as defined by the software. Undetermined: Florescence signal of the samples did not reach the threshold level before maximum (40) PCR cycles of each run. SD: Standard deviation of Ct of technical triplicate of each biological sample. [file f1000research-3-4382-s0000.tgz]

Archive with 2 entries (2 files):
- Dataset1_qPCR_CD45__Splenocytes.csv
- Dataset2_qPCR_CD45_Lung_fibroblasts.csv
