# Supplementary material for: Transient acid treatment cannot induce neonatal somatic cells to become pluripotent stem cells
Source: F1000Res. 2014 May 8;3:102. [Version 1] doi: 10.12688/f1000research.4092.1 (PMC4032108; doi:10.12688/f1000research.4092.1)
Supplement: Dataset 1 and 2. qPCR results of CD45+ splenocytes/ lung fibroblasts. — qPCR data were generated using Viia7 real-time PCR system software. Ct: Threshold cycle number where florescence signal of each sample reached threshold level as defined by the software. Undetermined: Florescence signal of the samples did not reach the threshold level before maximum (40) PCR cycles of each run. SD: Standard deviation of Ct of technical triplicate of each biological sample. [file f1000research-3-4382-s0000.tgz › Dataset1_qPCR_CD45__Splenocytes.csv]

Genes of interest		Days post-acid-treatment
		Day 0	Day 6
GAPDH (normalization)	Ct1	18.521	19.5
	Ct2	18.417	19.53
	Ct3	18.435	19.377
	Average Ct	18.458	19.469
Oct-04	Ct1	28.041	30.364
	Ct2	28.398	30.436
	Ct3	28.612	30.104
	Average Ct	28.35	30.301
	SD	0.288	0.175
	Fold-change (vs. day0)	1	0.521
	p-value		0.014
Sox2	Ct1	21.721	25.187
	Ct2	22.266	25.403
	Ct3	22.108	25.706
	Average Ct	22.032	25.432
	SD	0.28	0.261
	Fold-change (vs. day0)	1	0.191
	p-value		0
Nanog	Ct1	24.586	26.075
	Ct2	24.859	26.063
	Ct3	24.872	25.215
	Average Ct	24.772	25.784
	SD	0.162	0.493
	Fold-change (vs. day0)	1	1
	p-value		0.998
