# Supplementary material for: Transient acid treatment cannot induce neonatal somatic cells to become pluripotent stem cells
Source: F1000Res. 2014 May 8;3:102. [Version 1] doi: 10.12688/f1000research.4092.1 (PMC4032108; doi:10.12688/f1000research.4092.1)
Supplement: Dataset 1 and 2. qPCR results of CD45+ splenocytes/ lung fibroblasts. — qPCR data were generated using Viia7 real-time PCR system software. Ct: Threshold cycle number where florescence signal of each sample reached threshold level as defined by the software. Undetermined: Florescence signal of the samples did not reach the threshold level before maximum (40) PCR cycles of each run. SD: Standard deviation of Ct of technical triplicate of each biological sample. [file f1000research-3-4382-s0000.tgz › Dataset2_qPCR_CD45_Lung_fibroblasts.csv]

Genes of interest		Days post-acid-treatment
		Day 0	Day 7
GAPDH (normalization)	Ct1	23.288	23.075
	Ct2	23.301	22.899
	Ct3	23.122	22.987
	Average Ct	23.237	22.987
Oct-04	Ct1	Undetermined	Undetermined
	Ct2	Undetermined	Undetermined
	Ct3	Undetermined	Undetermined
	Average Ct	N/A	N/A
	SD	N/A	N/A
	Fold-change (vs. day 0)	N/A	N/A
	p-value		N/A
Sox2	Ct1	Undetermined	Undetermined
	Ct2	Undetermined	Undetermined
	Ct3	Undetermined	Undetermined
	Average Ct	N/A	N/A
	SD	N/A	N/A
	Fold-change (vs. day 0)	N/A	N/A
	p-value		N/A
Nanog	Ct1	35.961	35.356
	Ct2	36.205	35.684
	Ct3	36.219	35.585
	Average Ct	36.128	35.542
	SD	0.145	0.168
	Fold-change (vs. day 0)	1	1.509
	p-value		0.011
